# Supplementary material for: Single-step genome-wide association study for susceptibility to Teratosphaeria nubilosa and precocity of vegetative phase change in Eucalyptus globulus
Source: Front Plant Sci. 2023 Jul 3;14:1124768. doi: 10.3389/fpls.2023.1124768 (PMC10350686; doi:10.3389/fpls.2023.1124768)
Supplement: Supplementary file 1 [file Table_1.xlsx]

## Sheet: Sheet1
Supplementary Material of “Single Step genome-wide association study for susceptibility to Teratosphaeria nubilosa and precocity of vegetative phase change in Eucalyptus globulus”.
Marianella Quezada, Facundo Giorello, Cecilia Da Silva, Ignacio Aguilar and Gustavo Balmelli.
Table S1. Detected single nucleotide polymorphism (SNP)–trait associations by Single-step GBLUP association (ssGWAS) for diseased-related traits in Eucalyptus globulus.
Trait	Agea	SNP name	Chromosome	Position	p-valueb	Variancec	MAFd
ADFO	14	EuBR02s54236535	2	54236535	5.920	0.0632	0.701
ADFO	14	EuBR03s27510790	3	27510790	4.365	0.0004	0.989
ADFO	14	EuBR03s47296521	3	47296521	6.089	0.0268	0.086
ADFO	14	EuBR03s47949673	3	47949673	9.863	0.0932	0.874
ADFO	14	EuBR03s48526965	3	48526965	4.234	0.2315	0.310
ADFO	14	EuBR03s48528495	3	48528495	4.458	0.1433	0.354
ADFO	14	EuBR03s49502210	3	49502210	4.399	0.2111	0.614
ADFO	14	EuBR03s49646742	3	49646742	7.625	0.1085	0.751
ADFO	14	EuBR03s49646842	3	49646842	5.272	0.1007	0.722
ADFO	14	EuBR03s49848389	3	49848389	4.577	0.0957	0.331
ADFO	14	EuBR03s49849249	3	49849249	4.846	0.1311	0.343
ADFO	14	EuBR03s50231590	3	50231590	4.576	0.0290	0.874
ADFO	14	EuBR06s51841342	6	51841342	4.748	0.0932	0.222
ADFO	14	EuBR09s22726692	9	22726692	4.835	0.1829	0.485
ADFO	14	EuBR11s28810660	11	28810660	5.241	0.0020	0.025
ADFO	14	EuBR11s29467276	11	29467276	4.431	0.1555	0.339
ADFO	14	EuBR11s29556853	11	29556853	4.670	0.1130	0.282
ADFO	14	EuBR11s29564447	11	29564447	9.693	0.4297	0.395
ADFO	14	EuBR11s29570097	11	29570097	5.154	0.0588	0.156
ADFO	14	EuBR11s29630035	11	29630035	4.549	0.1471	0.649
ADFO	14	EuBR11s29642533	11	29642533	4.482	0.1267	0.294
ADFO	14	EuBR11s29646703	11	29646703	7.471	0.1075	0.830
ADFO	14	EuBR11s30114988	11	30114988	5.739	0.0310	0.891
ADFO	14	EuBR11s36275775	11	36275775	4.469	0.0417	0.146
ADFO	14	EuBR11s36290348	11	36290348	5.183	0.0616	0.831
ADFO	14	EuBR11s37401760	11	37401760	5.233	0.1869	0.349
ADFO	21	EuBR02s54236535	2	54236535	6.484	0.0670	0.701
ADFO	21	EuBR03s38174146	3	38174146	4.316	0.0327	0.833
ADFO	21	EuBR03s47296521	3	47296521	5.165	0.0213	0.086
ADFO	21	EuBR03s47949673	3	47949673	7.277	0.0642	0.874
ADFO	21	EuBR03s48526965	3	48526965	4.485	0.2372	0.310
ADFO	21	EuBR03s49646742	3	49646742	6.461	0.0867	0.751
ADFO	21	EuBR03s49646842	3	49646842	5.011	0.0912	0.722
ADFO	21	EuBR03s49849249	3	49849249	4.650	0.1201	0.343
ADFO	21	EuBR03s50231590	3	50231590	6.370	0.0403	0.874
ADFO	21	EuBR03s50778072	3	50778072	4.680	0.1265	0.277
ADFO	21	EuBR03s50801384	3	50801384	4.594	0.0095	0.056
ADFO	21	EuBR03s51009979	3	51009979	4.506	0.0059	0.951
ADFO	21	EuBR06s51721432	6	51721432	5.516	0.1654	0.580
ADFO	21	EuBR07s51930945	7	51930945	4.732	0.1861	0.494
ADFO	21	EuBR08s32264280	8	32264280	4.878	0.0071	0.952
ADFO	21	EuBR09s22726692	9	22726692	5.100	0.1864	0.485
ADFO	21	EuBR09s23960309	9	23960309	4.657	0.0392	0.866
ADFO	21	EuBR11s29467276	11	29467276	4.430	0.1492	0.339
ADFO	21	EuBR11s29556853	11	29556853	4.542	0.1051	0.282
ADFO	21	EuBR11s29564447	11	29564447	11.078	0.4759	0.395
ADFO	21	EuBR11s29642533	11	29642533	4.532	0.1231	0.294
ADFO	21	EuBR11s29646703	11	29646703	6.312	0.0857	0.830
ADFO	21	EuBR11s30114988	11	30114988	5.646	0.0292	0.891
ADFO	21	EuBR11s30120660	11	30120660	5.635	0.0560	0.800
ADFO	21	EuBR11s36290348	11	36290348	5.316	0.0608	0.831
ADFO	26	EuBR02s54236535	2	54236535	4.716	0.0568	0.701
ADFO	26	EuBR03s47949673	3	47949673	5.707	0.0575	0.874
ADFO	26	EuBR03s49646742	3	49646742	5.413	0.0848	0.751
ADFO	26	EuBR03s49646842	3	49646842	4.943	0.1089	0.722
ADFO	26	EuBR03s49849249	3	49849249	4.900	0.1522	0.343
ADFO	26	EuBR03s50231590	3	50231590	5.019	0.0370	0.874
ADFO	26	EuBR03s50801384	3	50801384	4.761	0.0119	0.056
ADFO	26	EuBR05s71004611	5	71004611	4.489	0.0059	0.460
ADFO	26	EuBR06s5878707	6	5878707	4.522	0.0092	0.952
ADFO	26	EuBR06s51721432	6	51721432	4.565	0.1618	0.580
ADFO	26	EuBR11s20065344	11	20065344	4.643	0.1885	0.357
ADFO	26	EuBR11s29467276	11	29467276	4.457	0.1786	0.339
ADFO	26	EuBR11s29564447	11	29564447	9.362	0.4728	0.395
ADFO	26	EuBR11s29646703	11	29646703	5.150	0.0813	0.830
ADFO	26	EuBR11s30120660	11	30120660	5.269	0.0624	0.800
DEF	21	EuBR03s14886168	3	14886168	4.996	0.0524	0.140
DEF	21	EuBR03s30940064	3	30940064	4.997	0.0788	0.843
DEF	21	EuBR03s47949673	3	47949673	5.363	0.0503	0.874
DEF	21	EuBR03s49646842	3	49646842	4.510	0.0824	0.722
DEF	21	EuBR06s13534052	6	13534052	5.085	0.0183	0.921
DEF	21	EuBR06s21763769	6	21763769	4.598	0.0054	0.959
DEF	21	EuBR06s28929086	6	28929086	4.534	0.1854	0.627
DEF	21	EuBR08s39709006	8	39709006	5.874	0.0006	0.012
DEF	21	EuBR11s29556853	11	29556853	5.025	0.1275	0.282
DEF	21	EuBR11s29564447	11	29564447	4.866	0.2042	0.395
DEF	21	EuBR11s29642533	11	29642533	4.546	0.1341	0.294
DEF	21	EuBR11s29646703	11	29646703	4.719	0.0655	0.830
aAge of measurement (in months)
bp-value expressed as -log10
cvariance explained by marker effects
dminor allele frequency
