# Supplementary material for: Single-step genome-wide association study for susceptibility to Teratosphaeria nubilosa and precocity of vegetative phase change in Eucalyptus globulus
Source: Front Plant Sci. 2023 Jul 3;14:1124768. doi: 10.3389/fpls.2023.1124768 (PMC10350686; doi:10.3389/fpls.2023.1124768)
Supplement: Supplementary file 2 [file Table_2.xls]

## Sheet: Hoja1
Supplementary Material of “Single Step genome-wide association study for susceptibility to Teratosphaeria nubilosa and precocity of vegetative phase change in Eucalyptus globulus”.
Marianella Quezada, Facundo Giorello, Cecilia Da Silva, Ignacio Aguilar and Gustavo Balmelli.
Table S2. Genes linked to the most significant Single Nucleotide polymorphism (SNP) associated with diseased-traits in Eucalyptus globulus.
SNP name	Chr.	Position	Gene name	Best BLAST result
				Functional annotation	Max and Total score	Query Cover	E-Value	Percent identity	Accesion length	NCBI Accession
EuBR03s27510790	3	27510790	Eucgr.C01644	hypothetical protein EUGRSUZ_C01644	291	99%	7e-101	100.00	142	KCW80282.1
EuBR03s38174146	3	38174146	Eucgr.C02111	TMV resistance protein N-like	929	99%	0.0	84.43	1058	XP_030477535.1
EuBR03s38174146	3	38174146	Eucgr.C02112	TMV resistance protein N-like	1407	95%	0.0	72.04	1058	XP_030477535.1
EuBR03s38174146	3	38174146	Eucgr.C02113	serine/threonine-protein kinase/endoribonuclease IRE1a isoform X1	861	99%	0.0	82.43	533	XP_039166396.1
EuBR03s38174146	3	38174146	Eucgr.C02115	ninein-like	761	99%	0.0	86.90	455	XP_030477537.1
EuBR03s47296521	3	47296521	Eucgr.C02472	dirigent protein 22	391	99%	9e-139	100.00	190	XP_010048736.1
EuBR03s47296521	3	47296521	Eucgr.C02474	(-)-germacrene D synthase	1085	99%	0.0	94.00	566	XP_039164734.1
EuBR03s47949673	3	47949673	Eucgr.C02504	protein MULTIPOLAR SPINDLE 1	638	93%	0.0	85.79	444	XP_039165576.1
EuBR03s47949673	3	47949673	Eucgr.C02505	translation initiation factor IF3-4, chloroplastic	655	96%	0.0	99.69	361	XP_010048758.2
EuBR03s47949673	3	47949673	Eucgr.C02506	LOW QUALITY PROTEIN: QWRF motif-containing protein 4	1016	99%	0.0	99.21	644	XP_018726545.2
EuBR03s47949673	3	47949673	Eucgr.C02507	FAD/NAD(P)-binding oxidoreductase family protein	490	95%	1e-168	71.39	632	PWA74883.1
EuBR03s47949673	3	47949673	Eucgr.C02508	hypothetical protein EUGRSUZ_C02508	666	99%	0.0	100.00	326	KCW81133.1
EuBR03s47949673	3	47949673	Eucgr.C02509	polyubiquitin	154	55%	3e-47	100.00	103	XP_010048761.1
EuBR03s48526965/EuBR03s48528495	3	48526965/48528495	Eucgr.C02536	signal recognition particle receptor subunit alpha	1288	99%	0.0	100.00	628	XP_010048792.1
EuBR03s48526965/EuBR03s48528495	3	48526965/48528495	Eucgr.C02537	LOW QUALITY PROTEIN: APO protein 2, chloroplastic	922	99%	0.0	93.43	487	XP_039163967.1
EuBR03s48526965/EuBR03s48528495	3	48526965/48528495	Eucgr.C02538	1-acyl-sn-glycerol-3-phosphate acyltransferase BAT2, chloroplastic	510	80%	0.0	99.59	369	XP_039166137.1
EuBR03s48526965/EuBR03s48528495	3	48526965/48528495	Eucgr.C02539	probable cyclic nucleotide-gated ion channel 5 isoform X1	1514	99%	0.0	99.73	733	XP_010048794.2
EuBR03s48526965/EuBR03s48528495	3	48526965/48528495	Eucgr.C02540	endonuclease/exonuclease/phosphatase domain-containing protein, partial	322	99%	3e-111	89.22	240	PNX99559.1
EuBR03s48526965/EuBR03s48528495	3	48526965/48528495	Eucgr.C02541	putative Endonuclease/exonuclease/phosphatase superfamily	108	93%	1e-29	76.06	137	KAF5804979.1
EuBR03s48526965/EuBR03s48528495	3	48526965/48528495	Eucgr.C02542	26S proteasome non-ATPase regulatory subunit 9 isoform X3	466	79%	5e-166	100.00	230	XP_010048744.2
EuBR03s48528495	3	48528495	Eucgr.C02543	wall-associated receptor kinase 5	647	99%	0.0	91.24	696	XP_010048743.3
EuBR03s49502210	3	49502210	Eucgr.C02590	CBL-interacting serine/threonine-protein kinase 6	892	99%	0.0	100.00	433	XP_010048823.1
EuBR03s49502210	3	49502210	Eucgr.C02591	cytochrome c oxidase assembly factor 6 isoform X2	236	83%	2e-79	98.26	116	XP_010048825.2
EuBR03s49502210	3	49502210	Eucgr.C02592	bHLH transcription factor RHL1	797	88%	0.0	99.26	430	XP_010048828.2
EuBR03s49502210	3	49502210	Eucgr.C02593	hypothetical protein EUGRSUZ_C02593	183	98%	8e-60	100.00	89	KCW81220.1
EuBR03s49502210	3	49502210	Eucgr.C02594	NADP-dependent glyceraldehyde-3-phosphate dehydrogenase	1020	99%	0.0	99.40	496	XP_010048829.2
EuBR03s49502210	3	49502210	Eucgr.C02595	replication termination factor 2	724	94%	0.0	99.16	459	XP_039165600.1
EuBR03s49646742/EuBR03s49646842	3	49646742/49646842	Eucgr.C02608	hypothetical protein EUGRSUZ_C02608	142	98%	5e-44	100.00	69	KCW81240.1
EuBR03s49646742/EuBR03s49646842	3	49646742/49646842	Eucgr.C02609	hypothetical protein EUGRSUZ_C02609	206	98%	2e-68	100.00	98	KCW81241.1
EuBR03s49848389	3	49848389	Eucgr.C02618	TMV resistance protein N-like isoform X5	1391	99%	0.0	65.61	1130	XP_030523422.1
EuBR03s49848389/EuBR03s49849249	3	49848389/49849249	Eucgr.C02619	hypothetical protein EUGRSUZ_C02619	161	98%	2e-51	100.00	77	KCW81248.1
EuBR03s49848389/EuBR03s49849249	3	49848389/49849249	Eucgr.C02621	protein MKS1	281	95%	6e-94	79.44	241	XP_039158031.1
EuBR03s49848389/EuBR03s49849249	3	49848389/49849249	Eucgr.C02623	TMV resistance protein N-like isoform X1	1023	87%	0.0	62.50	1148	XP_030466169.1
EuBR03s49848389/EuBR03s49849249	3	49848389/49849249	Eucgr.C02624	TMV resistance protein N-like isoform X2	296	98%	1e-91	82.51	1138	XP_030466170.1
EuBR03s49848389/EuBR03s49849249	3	49848389/49849249	Eucgr.C02625	hypothetical protein EUGRSUZ_C02625	195	98%	4e-64	100.00	97	KCW81255.1
EuBR03s49848389/EuBR03s49849249	3	49848389/49849249	Eucgr.C02626	disease resistance protein RPV1-like	352	99%	1e-114	97.80	885	XP_039164708.1
EuBR03s49848389/EuBR03s49849249	3	49848389/49849249	Eucgr.C02627	disease resistance protein RPV1-like	969	72%	0.0	75.15	885	XP_039164708.1
EuBR03s50231590	3	50231590	Eucgr.C02638	TMV resistance protein N-like isoform X2	1057	99%	0.0	64.76	1130	XP_030523430.1
EuBR03s50778072	3	50778072	Eucgr.C02657	DUF4219 domain-containing protein/UBN2 domain-containing protein	267	99%	3e-90	91.91	213	GAV90820.1
EuBR03s50778072	3	50778072	Eucgr.C02658	protein POLAR LOCALIZATION DURING ASYMMETRIC DIVISION AND REDISTRIBUTION isoform X2	364	99%	1e-124	95.96	382	XP_010063930.2
EuBR03s50778072	3	50778072	Eucgr.C02659	WRKY transcription factor WRKY76 isoform X1	535	99%	0.0	96.62	266	XP_010051128.2
EuBR03s50778072/EuBR03s50801384	3	50778072/50801384	Eucgr.C02660	probable WRKY transcription factor 60	593	99%	0.0	98.61	288	XP_010048883.2
EuBR03s50778072/EuBR03s50801384	3	50778072/50801384	Eucgr.C02661	transcription initiation factor TFIID subunit 5 isoform X1	1410	89%	0.0	98.69	682	XP_010048884.2
EuBR03s51009979	3	51009979	Eucgr.C02679	adenylate isopentenyltransferase	465	99%	6e-164	75.00	312	XP_039165667.1
EuBR03s51009979	3	51009979	Eucgr.C02680	adenylate isopentenyltransferase	498	98%	3e-177	83.33	312	XP_039165667.1
EuBR05s71004611	5	71004611	Eucgr.E04138	G-type lectin S-receptor-like serine/threonine-protein kinase At1g61550 isoform X2	1542	98%	0.0	91.14	1080	XP_039168029.1
EuBR05s71004611	5	71004611	Eucgr.E04140	G-type lectin S-receptor-like serine/threonine-protein kinase At1g61480 isoform X1	1269	99%	0.0	85.44	776	XP_039168616.1
EuBR06s5878707A	6	5878707	Eucgr.F00466	protein ZW2	529	99%	0.0	99.25	267	XP_010064245.2
EuBR06s5878707A	6	5878707	Eucgr.F00467	receptor-like protein kinase 7	1988	99%	0.0	99.29	985	XP_010060141.2
EuBR06s5878707A	6	5878707	Eucgr.F00469	hypothetical protein EUGRSUZ_F00469	163	98%	7e-52	100.00	82	KCW66705.1
EuBR06s5878707A	6	5878707	Eucgr.F00470	tubulin alpha chain	941	99%	0.0	100.00	451	XP_010060142.1
EuBR06s5878707A	6	5878707	Eucgr.F00471	xylulose kinase 2	1150	99%	0.0	99.28	558	XP_010060143.2
EuBR06s51721432	6	51721432	Eucgr.F04310	TMV resistance protein N-like isoform X6	617	87%	0.0	72.98	1123	XP_030523426.1
EuBR06s51721432	6	51721432	Eucgr.F04311	disease resistance protein RPV1-like	1168	76%	0.0	86.05	1057	XP_039164318.1
EuBR06s51841342	6	51841342	Eucgr.F04316	protein POLAR LOCALIZATION DURING ASYMMETRIC DIVISION AND REDISTRIBUTION isoform X2	364	99%	9e-125	95.96	382	XP_010063930.2
EuBR06s51841342	6	51841342	Eucgr.F04317	WRKY transcription factor WRKY76 isoform X1	538	99%	0.0	97.37	266	XP_010051128.2
EuBR06s51841342	6	51841342	Eucgr.F04318	precursor of CEP5-like	194	99%	9e-63	78.23	124	XP_030538846.1
EuBR07s51930945	7	51930945	Eucgr.G03388	ADP,ATP carrier protein 1, mitochondrial	797	83%	0.0	99.74	391	XP_010067876.2
EuBR07s51930945	7	51930945	Eucgr.G03389	transcription initiation factor TFIID subunit 9	352	99%	8e-124	99.43	174	XP_010067878.2
EuBR07s51930945	7	51930945	Eucgr.G03390	thylakoid lumenal 19 kDa protein, chloroplastic	497	99%	7e-179	99.19	246	XP_010067882.2
EuBR07s51930945	7	51930945	Eucgr.G03392	zinc finger A20 and AN1 domain-containing stress-associated protein 5	365	99%	2e-128	97.37	187	XP_010067883.2
EuBR07s51930945	7	51930945	Eucgr.G03393	DNA damage-repair/toleration protein DRT100	723	99%	0.0	98.63	364	XP_010067884.2
EuBR07s51930945	7	51930945	Eucgr.G03394	putative tRNA (cytidine(34)-2'-O)-methyltransferase	550	99%	0.0	98.89	270	XP_010067886.2
EuBR07s51930945	7	51930945	Eucgr.G03395	SURP and G-patch domain-containing protein 1-like protein	886	99%	0.0	99.77	430	XP_010067887.2
EuBR07s51930945	7	51930945	Eucgr.G03396	transcription factor bHLH130	802	99%	0.0	98.47	392	XP_010067890.2
EuBR08s32264280	8	32264280	Eucgr.H02371	hypothetical protein EUGRSUZ_H02371	164	98%	3e-52	100.00	84	KCW59629.1
EuBR09s22726692	9	22726692	Eucgr.I01167	nodulation protein H	721	99%	0.0	100.00	344	XP_010028492.1
EuBR09s22726692	9	22726692	Eucgr.I01168	hypothetical protein EUGRSUZ_I01168	751	99%	0.0	100.00	376	KCW55234.1
EuBR09s22726692	9	22726692	Eucgr.I01169	zinc finger protein ZOP1	526	99%	0.0	99.61	257	XP_010028494.2
EuBR09s22726692	9	22726692	Eucgr.I01170	hypothetical protein EUGRSUZ_I01170	135	98%	2e-41	100.00	66	KCW55236.1
EuBR09s22726692	9	22726692	Eucgr.I01171	pentatricopeptide repeat-containing protein At5g39710, partial	1158	99%	0.0	99.64	791	XP_010028496.2
EuBR09s22726692	9	22726692	Eucgr.I01172	armadillo repeat-containing protein 6 isoform X2	391	94%	1e-131	91.54	674	XP_030450431.1
EuBR09s22726692	9	22726692	Eucgr.I01173	armadillo repeat-containing protein 6 isoform X1	875	99%	0.0	92.24	464	XP_030523096.1
EuBR09s22726692	9	22726692	Eucgr.I01174	peptidyl-prolyl cis-trans isomerase CYP40 isoform X1	749	99%	0.0	100.00	361	XP_010028504.1
EuBR09s22726692	9	22726692	Eucgr.I01175	atherin-like	180	99%	6e-57	74.65	137	XP_030450486.1
EuBR09s22726692	9	22726692	Eucgr.I01176	peroxidase 10	681	99%	0.0	99.70	331	XP_010028506.2
EuBR09s23960309	9	23960309	Eucgr.I01332	NADP-dependent D-sorbitol-6-phosphate dehydrogenase	641	99%	0.0	99.35	309	XP_010028657.2
EuBR09s23960309	9	23960309	Eucgr.I01333	NADP-dependent D-sorbitol-6-phosphate dehydrogenase	643	99%	0.0	100.00	309	XP_010028656.1
EuBR09s23960309	9	23960309	Eucgr.I01334	protein BASIC PENTACYSTEINE4 isoform X1	662	99%	0.0	100.00	314	XP_010028658.1
EuBR09s23960309	9	23960309	Eucgr.I01335	serine/threonine-protein kinase pakB isoform X1	833	99%	0.0	76.47	589	XP_034681312.1
EuBR09s23960309	9	23960309	Eucgr.I01336	ATPase	94.7	54%	7e-25	84.91	53	OVA12625.1
EuBR09s23960309	9	23960309	Eucgr.I01337	indole-3-acetic acid-induced protein ARG7	279	99%	4e-96	100.00	138	XP_010028664.1
EuBR09s23960309	9	23960309	Eucgr.I01338	auxin-responsive protein SAUR50	221	99%	3e-74	100.00	107	XP_010028665.1
EuBR11s20065344	11	20065344	Eucgr.K01649	LOW QUALITY PROTEIN: CDPK-related kinase 1	947	99%	0.0	91.88	504	XP_039157189.1
EuBR11s20065344	11	20065344	Eucgr.K01650	mitotic-spindle organizing protein 1B isoform X3	145	66%	1e-44	100.00	75	XP_010036372.1
EuBR11s20065344	11	20065344	Eucgr.K01651	putative SWI/SNF-related matrix-associated actin-dependent regulator of chromatin subfamily A member 3-like 1 isoform X2	1105	99%	0.0	91.25	809	XP_030463668.1
EuBR11s20065344	11	20065344	Eucgr.K01652	glutathione transferase GST 23	459	99%	6e-164	95.82	230	XP_018720862.2
EuBR11s28810660	11	28810660	Eucgr.K02162	chromatin modification-related protein EAF1 B isoform X2	4041	99%	0.0	99.24	1963	XP_039161555.1
EuBR11s28810660	11	28810660	Eucgr.K02163	myosin-binding protein 7	345	98%	5e-108	40.31	652	XP_003548674.1
EuBR11s28810660	11	28810660	Eucgr.K02164	cytochrome b5 isoform X2	273	99%	5e-94	99.25	133	XP_010036819.2
EuBR11s28810660	11	28810660	Eucgr.K02165	BTB/POZ domain-containing protein At5g48800	1275	99%	0.0	99.68	622	XP_010036820.2
EuBR11s28810660	11	28810660	Eucgr.K02166	endochitinase EP3-like	550	99%	0.0	96.04	278	XP_010036822.1
EuBR11s29467276	11	29467276	Eucgr.K02219	hypothetical protein EUGRSUZ_K02219	249	99%	7e-85	100.00	123	KCW48544.1
EuBR11s29467276	11	29467276	Eucgr.K02220	carbon catabolite repressor protein 4 homolog 5	976	99%	0.0	99.79	471	XP_010036884.2
EuBR11s29467276	11	29467276	Eucgr.K02221	NADH dehydrogenase [ubiquinone] 1 beta subcomplex subunit 10-B	220	99%	8e-74	100.00	106	XP_010036885.1
EuBR11s29467276	11	29467276	Eucgr.K02222	LOB domain-containing protein 40	445	99%	2e-158	88.42	259	XP_010036886.1
EuBR11s29467276	11	29467276	Eucgr.K02223	ribulose bisphosphate carboxylase small chain, chloroplastic	376	99%	3e-133	99.45	181	XP_039160304.1
EuBR11s29556853	11	29556853	Eucgr.K02227	synaptotagmin-5	1695	99%	0.0	100.00	825	XP_010036897.1
EuBR11s29556853/EuBR11s29564447	11	29556853/29564447	Eucgr.K02228	hypothetical protein EUGRSUZ_K02228	1420	99%	0.0	100.00	692	KCW48556.1
EuBR11s29556853/EuBR11s29564447/EuBR11s29570097	11	29556853/29564447/29570097	Eucgr.K02229	transcription factor BEE 3	582	99%	0.0	99.64	281	XP_010036900.2
EuBR11s29556853/EuBR11s29564447/EuBR11s29570097	11	29556853/29564447/29570097	Eucgr.K02230	vitellogenin-2 isoform X1	525	99%	0.0	100.00	272	XP_039160004.1
EuBR11s29556853/EuBR11s29564447/EuBR11s29570097	11	29556853/29564447/29570097	Eucgr.K02232	AP-3 complex subunit delta	1957	99%	0.0	99.90	962	XP_010036902.2
EuBR11s29556853/EuBR11s29564447/EuBR11s29570097	11	29556853/29564447/29570097	Eucgr.K02233	kinesin-like protein NACK1	2014	99%	0.0	99.69	976	XP_010036903.2
EuBR11s29556853/EuBR11s29564447/EuBR11s29570097	11	29556853/29564447/29570097	Eucgr.K02234	Non-specific lipid-transfer protein 2	147	98%	3e-45	78.26	92	RVX14137.1
EuBR11s29556853/EuBR11s29564447/EuBR11s29570097	11	29556853/29564447/29570097	Eucgr.K02235	reticulon-like protein B9	442	99%	6e-158	99.07	216	XP_010036908.2
EuBR11s29556853/EuBR11s29564447/EuBR11s29570097	11	29556853/29564447/29570097	Eucgr.K02236	28S ribosomal S35, mitochondrial	593	99%	0.0	70.28	421	KAA3486710.1
EuBR11s29564447/EuBR11s29570097	11	29564447/29570097	Eucgr.K02237	UDP-N-acetylglucosamine--N-acetylmuramyl-(pentapeptide) pyrophosphoryl-undecaprenol N-acetylglucosamine transferase	719	99%	0.0	100.00	430	XP_010039006.2
EuBR11s29630035	11	29630035	Eucgr.K02238	hypothetical protein EUGRSUZ_K02238	219	99%	2e-73	100.00	104	KCW48566.1
EuBR11s29630035	11	29630035	Eucgr.K02239	uncharacterized protein LOC104425804 isoform X1	486	99%	1e-174	100.00	239	XP_010036909.1
EuBR11s29630035/EuBR11s29642533/EuBR11s29646703	11	29630035/29642533/29646703	Eucgr.K02240	nuclear poly(A) polymerase 1	1509	99%	0.0	97.99	745	XP_039160590.1
EuBR11s29630035/EuBR11s29642533/EuBR11s29646703	11	29630035/29642533/29646703	Eucgr.K02241	2-oxoglutarate and iron-dependent oxygenase domain-containing protein CP2	784	95%	0.0	100.00	385	XP_010036913.1
EuBR11s29630035/EuBR11s29642533/EuBR11s29646703	11	29630035/29642533/29646703	Eucgr.K02242	LOW QUALITY PROTEIN: probable protein phosphatase 2C 8	661	83%	0.0	99.10	335	XP_010036914.2
EuBR11s29630035/EuBR11s29642533/EuBR11s29646703	11	29630035/29642533/29646703	Eucgr.K02243	WAT1-related protein At3g18200	735	99%	0.0	99.45	364	XP_010036916.2
EuBR11s29630035/EuBR11s29642533/EuBR11s29646703	11	29630035/29642533/29646703	Eucgr.K02244	T-complex protein 1 subunit delta	1076	99%	0.0	100.00	535	XP_010036917.1
EuBR11s29630035/EuBR11s29642533/EuBR11s29646703	11	29630035/29642533/29646703	Eucgr.K02245	beta-1,2-xylosyltransferase XYXT1 isoform X2	1175	99%	0.0	99.12	567	XP_010036919.2
EuBR11s29642533/EuBR11s29646703	11	29642533/29646703	Eucgr.K02246	protein DETOXIFICATION 16	1008	99%	0.0	100.00	499	XP_010036921.1
EuBR11s29642533/EuBR11s29646703	11	29642533/29646703	Eucgr.K02247	cyclin-dependent kinase D-3	862	99%	0.0	99.76	418	XP_010036922.2
EuBR11s29646703	11	29646703	Eucgr.K02248	glutathione transferase GST 23	448	99%	8e-160	94.89	235	XP_010040697.1
EuBR11s30114988	11	30114988	Eucgr.K02295	disease resistance protein RPV1-like	504	100%	4e-169	87.54	1110	XP_039156003.1
EuBR11s36275775/EuBR11s36290348	11	36275775/36290348	Eucgr.K02821	plant UBX domain-containing protein 10	808	99%	0.0	100.00	389	XP_010037539.1
EuBR11s36275775/EuBR11s36290348	11	36275775/36290348	Eucgr.K02822	heme-binding protein 2	447	99%	4e-160	100.00	219	XP_010037540.1
EuBR11s36275775/EuBR11s36290348	11	36275775/36290348	Eucgr.K02823	hypothetical protein EUGRSUZ_K02823	757	99%	0.0	100.00	371	KCW49255.1
EuBR11s36275775/EuBR11s36290348	11	36275775/36290348	Eucgr.K02824	LRR receptor-like serine/threonine-protein kinase GSO1	1635	99%	0.0	89.37	969	XP_010037542.2
EuBR11s36275775/EuBR11s36290348	11	36275775/36290348	Eucgr.K02826	homeobox protein knotted-1-like 6	258	90%	5e-84	81.93	337	XP_030439815.1
EuBR11s36275775/EuBR11s36290348	11	36275775/36290348	Eucgr.K02827	hypothetical protein EUGRSUZ_K02827	1803	99%	0.0	100.00	881	KCW49259.1
EuBR11s36290348	11	36290348	Eucgr.K02828	hypothetical protein EUGRSUZ_K02828	679	99%	0.0	100.00	326	KCW49262.1
EuBR11s36290348	11	36290348	Eucgr.K02829	U3 small nucleolar ribonucleoprotein protein MPP10	1073	99%	0.0	94.33	555	XP_010037551.2
EuBR11s37401760	11	37401760	Eucgr.K02933	Acylphosphatase family isoform 1	185	97%	5e-57	51.49	203	KAA3455156.1
EuBR11s37401760	11	37401760	Eucgr.K02935	hypothetical protein EUGRSUZ_K02935	139	98%	6e-43	100.00	69	KCW49395.1
EuBR11s37401760	11	37401760	Eucgr.K02936	hypothetical protein EUGRSUZ_K02936	155	98%	9e-49	100.00	79	KCW49396.1
EuBR11s37401760	11	37401760	Eucgr.K02937	F-box/LRR-repeat protein 3	1337	99%	0.0	99.85	685	XP_010037656.2
